# Supplementary material for: Drivers of Acacia and Eucalyptus growth rate differ in strength and direction in restoration plantings across Australia
Source: Ecol Appl. 2022 Jun 2;32(6):e2636. doi: 10.1002/eap.2636 (PMC9539508; doi:10.1002/eap.2636)
Supplement: Supplementary file 2 — Data S1 [file EAP-32-e2636-s002.zip]

Archive with 2 entries (2 files):
- R-script-for-data-processing-analysis-and-figures.R
- Metadata_S1.pdf
